# Supplementary material for: Causal effects of gut microbiota on physical growth and cognitive performance via plasma metabolites: A Mendelian randomization study
Source: Medicine (Baltimore). 2026 Jul 24;105(30):e49865. doi: 10.1097/MD.0000000000049865 (PMC13406128; doi:10.1097/MD.0000000000049865)
Supplement: Supplementary file 2 [file medi-105-e49865-s002.xlsx]

## Sheet: Sheet1
Table S2. Detailed results of sensitivity analyses for causal effects of gut bacteria on height,weight,intelligence ‌
		Heterogenity			MR-Egger intercept			MR-Presso
		Q	Q_pvalue	p_random	Egger_intercept	SE	p-value	Rssobs	global_pvalue
height	CAG-485（ sp002362485）	17.8	0.4015	0.187	0.003	0.001	0.401	16.723	0.729
weight	CAG-1031	23.156	0.144	0.178	-0.001	0.002	0.714	17.824	0.567
	Fusobacteriaceae	51.018	3.0E-04	2.0E-04	-0.002	0.002	0.298	26.293	0.456
	CAG-269 (sp002372935)	3.766	0.993	0.957	-0.003	0.002	0.131	11.321	0.791
	UBA1191	21.242	1.9E-02	2.7E-02	-0.001	0.002	0.64	12.651	0.572
intelligence	Steroid metabolites	23.558	2.3E-02	2.2E-02	0.005	0.006	0.378	14.968	0.837
Q, the statistics of Cochrane’s Q test; Q_pval, p-value corresponding to Cochrane’s Q test; p_random, p-value for random-effects model test; SE, standard error
