# Supplementary material for: Causal effects of gut microbiota on physical growth and cognitive performance via plasma metabolites: A Mendelian randomization study
Source: Medicine (Baltimore). 2026 Jul 24;105(30):e49865. doi: 10.1097/MD.0000000000049865 (PMC13406128; doi:10.1097/MD.0000000000049865)
Supplement: Supplementary file 3 [file medi-105-e49865-s003.xlsx]

## Sheet: Sheet1
Table S3. Detailed results of sensitivity analyses for causal effects of gut bacteria on metabolites ‌
	Heterogenity			MR-Egger intercept			MR-Presso
	Q	Q_pvalue	p_random	Egger_intercept	SE	p-value	Rssobs	global_pvalue
glycerol ratio	12.835	0.747	0.675	-0.0198814	0.014	0.177	16.536	0.462
2-oxoarginine levels	16.328	0.43	0.5	0.0009	0.013	0.943	17.223	0.273
3-hydroxyisobutyrate to phosphate ratio	20.575	0.547	0.551	-0.01	0.011	0.346	23.061	0.672
Caprate（10:0）levels	9.842	0.707	0.771	-0.003	0.015	0.861	28.067	0.538
sphingosine ratio2	13.737	0.318	0.389	-0.003	0.014	0.832	32.653	0.127
Steroid metabolites	13.041	0.789	0.804	-0.003	0.014	0.832	36.656	0.138
Q, the statistics of Cochrane’s Q test; Q_pval, p-value corresponding to Cochrane’s Q test; p_random, p-value for random-effects model test; SE, standard error
