# Supplementary material for: Causal effects of gut microbiota on physical growth and cognitive performance via plasma metabolites: A Mendelian randomization study
Source: Medicine (Baltimore). 2026 Jul 24;105(30):e49865. doi: 10.1097/MD.0000000000049865 (PMC13406128; doi:10.1097/MD.0000000000049865)
Supplement: Supplementary file 4 [file medi-105-e49865-s004.xlsx]

## Sheet: Sheet1
Table S4. Detailed results of sensitivity analyses for causal effects of metabolites ‌ on height,weight,intelligence
	Heterogenity			MR-Egger intercept			MR-Presso
	Q	Q_pvalue	p_random	Egger_intercept	SE	p-value	Rssobs	global_pvalue
height	151.89	9.475E-20	1.599E-23	-0.005	0.003	0.06	28.341	0.204
weight	52.12	1.093E-04	1.709E-04	-0.001	0.003	0.775	34.674	0.183
	20.796	0.0594	0.0627	0.001	0.001	0.53	28.476	0.388
	19.521	0.077	0.097	-0.001	0.002	0.625	7.266	0.965
	60.987	2.698E-06	2.639E-07	-0.004	0.003	0.13	25.866	0.067
intelligence	28.747	0.07	0.088	-0.001	0.003	0.705	30.229	0.144
Q, the statistics of Cochrane’s Q test; Q_pval, p-value corresponding to Cochrane’s Q test; p_random, p-value for random-effects model test; SE, standard error
