# Supplementary material for: Causal effects of gut microbiota on physical growth and cognitive performance via plasma metabolites: A Mendelian randomization study
Source: Medicine (Baltimore). 2026 Jul 24;105(30):e49865. doi: 10.1097/MD.0000000000049865 (PMC13406128; doi:10.1097/MD.0000000000049865)
Supplement: Supplementary file 5 [file medi-105-e49865-s005.xlsx]

## Sheet: Table S1
Table S1. Assumptions and advantages of sensitivity analyses
Method	Assumptions	Strengths
The inverse variance weighted method	No unbalanced horizontal pleiotropy	Providing the most accurate estimate
The weighted median method	More than 50% of weighted from valid genetic instruments	Providing consistent estimates
MR-Egger regression	Effect of the genetic instruments uncorrelated with any pleiotropic effect of the instrument on the outcome	Providing estimate with adjustent for horizontal pleiotropy if any
